# Supplementary material for: Trends of hospitalisations rates in a cohort of HIV-infected persons followed in an Italian hospital from 1998 to 2016
Source: Epidemiol Infect. 2019 Feb 22;147:e89. doi: 10.1017/S0950268819000098 (PMC6518563; doi:10.1017/S0950268819000098)
Supplement: Supplementary file 1 [file S0950268819000098sup.zip]

Archive with 3 entries (3 files):
- S0950268819000098sup001.doc
- S0950268819000098sup002.doc
- S0950268819000098sup003.doc
